# Supplementary material for: A Novel Primary Cilium‐Mediated Mechanism Through which Osteocytes Regulate Metastatic Behavior of Both Breast and Prostate Cancer Cells
Source: Adv Sci (Weinh). 2023 Nov 15;11(2):2305842. doi: 10.1002/advs.202305842 (PMC10787058; doi:10.1002/advs.202305842)
Supplement: Supplementary file 2 — Supporting Information [file ADVS-11-2305842-s001.xlsx]

## Sheet: Fig.1
PROLIFERATION
	CONTROL						CM						Co-C
MDA-MB-231	34566.7	34533.3	34800	AVG	34422.2		28866.7	29300	28266.7	AVG	27288.9		39000	35000	34666.7	AVG	34851.9
	41333.3	30933.3	30933.3	STDEV	3424.21		25200	26133.3	28333.3	STDEV	1389.47		32366.7	37466.7	30466.7	STDEV	2594.02
	30733.3	33266.7	38700				25733.3	26466.7	27300				37266.7	32566.7	34866.7
MCF7	26500	26766.7	29300	AVG	27988.9		20533.3	18300	18966.7	AVG	20455.6		30866.7	28900	32033.3	AVG	29829.6
	36200	28033.3	27800	STDEV	3524.27		19166.7	22833.3	21633.3	STDEV	1364		29666.7	27266.7	36433.3	STDEV	2996.81
	27566.7	27966.7	21766.7				20366.7	20833.3	21466.7				26666.7	30466.7	26166.7
PC3	38763	42458.1	38545.6	AVG	43247.1		29766.7	32666.7	32700	AVG	32363		41298.9	39994.7	39342.6	AVG	43408.1
	47312.6	44124.6	45283.9	STDEV	3062.65		35200	33100	33900	STDEV	3000.84		39415.1	40646.8	43037.8	STDEV	4592.25
	47385	43762.3	41588.7				27666.7	28666.7	37600				52456.8	50573	43907.2
LNCaP	32564	30157.8	33125.5	AVG	34025.6		29166.7	26800	26666.7	AVG	27522.2		33526.5	27831.8	30639.1	AVG	33428.5
	38659.8	29115.1	37937.9	STDEV	3011		29800	26900	29433.3	STDEV	1600.85		36895.2	32323.4	34248.4	STDEV	2952.03
	35451.5	34809.8	34408.8				27266.7	24400	27266.7				35291.1	32163	37937.9
MIGRATION
	CONTROL						CM						Co-C
MDA-MB-231	48.8365	29.7833	38.7646	AVG	45.9368		80.4964	63.1752	54.1575	AVG	74.3065		35.3087	33.3229	49.8182	AVG	48.2289
	59.4871	43.4049	47.0444	STDEV	9.14443		86.7964	76.3301	65.4168	STDEV	10.2937		51.0978	67.166	46.8063	STDEV	10.108
	50.6391	58.0306	37.4409				83.9447	77.6186	80.8224				56.9227	53.1101	40.5072
MCF7	24.2243	38.215	28.5423	AVG	25.8661		57.09	40.2281	53.3357	AVG	61.5575		17.6751	23.6422	12.0344	AVG	24.117
	25.6972	25.336	13.0795	STDEV	7.63832		59.6998	69.6087	61.8372	STDEV	9.8791		11.7777	27.7769	27.9266	STDEV	8.05208
	34.5021	28.2303	14.9682				70.2547	68.3124	73.6508				30.6497	36.1537	29.4166
PC3	20.5237	24.9923	44.3757	AVG	22.1162		53.1295	48.5551	46.8315	AVG	56.966		27.6926	28.0388	34.7898	AVG	32.5523
	17.7288	14.2468	15.5487	STDEV	8.42203		56.2546	51.9756	62.1674	STDEV	9.9328		18.2541	46.8068	41.9162	STDEV	8.299
	20.8057	20.0611	20.7633				47.5221	77.3492	68.9094				24.8981	36.289	34.2855
LNCaP	9.57725	6.34547	3.97511	AVG	8.26852		15.8403	23.7448	13.3411	AVG	18.4046		5.80574	9.46953	10.8643	AVG	11.4088
	6.5276	9.99431	13.8307	STDEV	2.92581		16.7779	13.6505	29.6785	STDEV	6.06697		20.2918	11.095	15.1587	STDEV	4.5168
	7.14683	5.78231	11.2371				17.4557	25.1895	9.96328				14.9347	10.0357	5.02323
INVASION
	CONTROL						CM						Co-C
MDA-MB-231	12116.9	10996.9	11519.8	AVG	11266.7		11992.8	11635.7	11847.3	AVG	12110.7		12494.3	12241.7	12224.8	AVG	12274.1
	10817.8	11538.8	10680.4	STDEV	414.482		12076.3	12575.2	11825.9	STDEV	427.721		12241.2	12320	12370.1	STDEV	158.808
	11429.8	11231.1	11068.6				13064.6	12212.9	11765.6				12322.7	11884.8	12367.1
MCF7	4317.97	4227.71	4307.86	AVG	4166.67		4317.17	4319.64	4211.49	AVG	4281.38		4145.57	4328.74	4298.9	AVG	4306.68
	4098.88	4369.9	3862.16	STDEV	172.676		4346.82	4142.23	4238.3	STDEV	64.8528		4438.54	4279.71	4326.75	STDEV	152.458
	4289.4	4115.34	3910.78				4334.54	4303.05	4319.16				4048.44	4276.08	4617.39
PC3	6855.32	8469.51	8293.19	AVG	7600		7605.57	8611.68	8699.94	AVG	8209.58		7748.04	7904.75	7987.88	AVG	8009.03
	7217.72	8026.22	8450.49	STDEV	684.902		8542.91	8320.42	8125.59	STDEV	347.853		8152.54	7844.27	7931.28	STDEV	165.347
	7501.24	6977.35	6608.97				8147.52	7827.63	8004.98				8102.17	8321.82	8088.5
LNCaP	5152.88	4953.28	5136.18	AVG	5133.33		4822.93	5485.09	4682.82	AVG	5199.57		4997.38	5022.36	5022.61	AVG	5045.02
	5214.51	5259.43	4866.53	STDEV	135.43		5435.99	4756.88	5534.56	STDEV	370.219		5061.85	5070.38	5061.56	STDEV	23.4182
	5329.03	5149.59	5138.55				5620.81	4912.35	5544.71				5052.78	5053.31	5062.94

## Sheet: Fig.2
TGF-B ELISA
Raw Data in Fig.S2
PROLIFERATION
	CONTROL									VEH Pre-treated O-CM									TGFB Pre-treated O-CM
MDA-MD-231	0.958392	1.02186	1.01975	1.1179	0.937895	0.944211	0.904332	1.04513	1.05054	0.550071	0.590268	0.566996	0.603158	0.571579	0.54	0.706679	0.755415	0.73917	0.926657	1.09591	1.13399	1.07053	1.01684	1.07053	0.915162	1.13448	1.05054
MCF-7	1.02237	0.975	1.00263	1.02458	0.978008	0.997413	1.02468	0.977922	0.997403	0.943421	0.943421	0.935526	0.745149	0.67141	0.636481	0.938961	0.911688	0.931169	1.09342	1.16842	1.06974	1.05175	0.970246	1.14489	1.01688	1.01299	1.06364
PC-3	0.743063	0.718397	1.53854	0.743902	0.710366	1.54573	0.747024	0.71131	1.54167	0.829394	0.638232	0.61665	0.847561	0.643293	0.628049	0.85119	0.642857	0.625	0.761562	1.26105	0.715313	0.783537	1.25915	0.713415	0.785714	1.26191	0.723214
LNCaP	1.03878	1.05125	0.909972	0.919355	1.06892	1.01173	1.023	1.01894	0.958051	0.698061	0.548476	0.556787	0.747801	0.848974	0.831378	0.600812	0.576455	0.588633	1.01385	0.993075	0.963989	1.09531	1.10411	1.05572	1.03518	1.05142	1.00677
MIGRATION
	CONTROL			VEH Pre-treated O-CM			TGFB Pre-treated O-CM
MDA-MB-231	1.11764	0.965357	0.917006	1.9543	0.907312	2.09089	0.980024	1.05668	1.24065
MCF-7	1.34155	0.439753	1.21869	3.59331	4.57304	2.93921	1.66631	1.22767	1.93539
PC-3	0.914849	0.767416	1.31774	2.04328	2.21322	1.99331	0.834703	1.14711	1.4468
LNCaP	1.00301	0.494489	1.5025	2.41909	1.6136	2.33715	2.06006	1.14047	1.10439
PROLIFERATION
	CONTROL						SCRAM Co-C						TGFB KD Co-C
MDA-MB-231	38249	45578.7	46058.6	AVG	48891.3		47820.5	46937.7	45065.9	AVG	47645.9		41758.2	41344.3	38564.1	AVG	39746.4
	50271	50747.2	45952.3	STDEV	5312.71		46615.3	47417.5	47937.7	STDEV	1567.01		34219.7	41849.8	40216.1	STDEV	2300.6
	57761.8	52523.8	52879.1				46791.2	50747.2	49479.8				38483.5	41432.2	39849.8
MCF7	43457.8	43875.4	43047.6	AVG	43467.6		61739.9	40743.5	37454.2	AVG	43206.3		37967	40175.8	35897.4	AVG	35403.7
	43948.7	43285.7	41080.5	STDEV	1484		49542.1	41010.9	39318.6	STDEV	7307.66		36014.6	36373.6	36296.7	STDEV	2745.47
	45673.9	45498.1	41340.6				39157.5	40285.7	39604.4				31967	31355.3	32586
PC3	45278.3	49776.5	42355.3	AVG	46100.1		48183.1	48633.7	41263.7	AVG	47138.3		34461.5	39300.3	33956	AVG	34534.8
	39846.1	44816.8	46659.3	STDEV	3223.47		54974.3	45472.5	50186.8	STDEV	6569.69		33190.4	31805.8	27454.2	STDEV	3777.82
	48080.5	50263.7	47824.1				58472.4	39000	38058.6				37809.5	40172.1	32663
LNCaP	45435.9	54706.9	47959.7	AVG	55601.9		43117.2	52787.5	76289.3	AVG	57351.2		40428.5	39366.3	40641	AVG	41076.9
	59688.6	56410.2	49589.7	STDEV	11278.8		51395.6	56912.1	58827.8	STDEV	10873.1		36501.8	34860.8	40322.3	STDEV	4039.75
	51428.5	85256.3	49941.3				75988.9	49838.8	51003.6				48234.4	46424.9	42912
MIGRATION
	CONTROL						SCRAM Co-C						TGFB KD Co-C
MDA-MB-231	68.7165	25.3131	29.3422	AVG	35.6879		30.5955	24.3282	53.1043	AVG	40.1528		81.4866	63.1981	48.8603	AVG	61.7131
	51.7029	27.558	29.2026	STDEV	15.3615		41.5364	32.444	47.4181	STDEV	9.68614		55.8966	53.4193	69.7991	STDEV	9.08911
	46.2523	19.4214	23.6817				38.6296	38.4814	54.8379				62.3385	57.7397	62.6795
MCF7	18.5489	13.7522	25.013	AVG	18.9025		22.3313	16.4158	17.4926	AVG	19.9099		31.7958	29.6606	34.6134	AVG	30.894
	16.5626	19.4856	12.7302	STDEV	4.53447		29.097	21.295	16.4302	STDEV	4.60571		29.6349	34.7461	29.3394	STDEV	2.89019
	23.2822	25.5526	15.1949				24.793	17.7553	13.5789				33.5572	29.3428	25.3559
PC3	31.198	34.8259	44.7706	AVG	38.5538		81.1743	85.2343	65.8602	AVG	72.6425		94.4285	94.5466	100	AVG	97.8641
	37.5164	49.1111	37.0742	STDEV	5.79336		86.1307	51.7595	94.6336	STDEV	19.7734		97.3957	100	100	STDEV	2.53419
	38.4746	43.1669	30.8464				66.1993	31.0196	91.7712				94.4057	100	100
LNCaP	15.3187	20.0746	20.382	AVG	15.2734		11.9889	21.436	5.90815	AVG	14.443		20.0955	25.3941	26.6147	AVG	24.1038
	14.5967	13.3284	14.1878	STDEV	2.90593		16.6739	18.4292	14.4746	STDEV	4.14502		22.5254	27.3849	28.5485	STDEV	3.13696
	15.4694	11.4918	12.6108				14.1056	14.9079	12.063				18.525	23.5174	24.3288

## Sheet: Fig.3
CILIA INCIDENCE
CONTROL	56.3842	39.8496	57.7127	50.983	65.8009	41.734	43.631	42.344	43.8395		49.1421	8.51628
MDA-MB-231	33.1895	38.2724	13.1578	43.4559	19.6114	25.3044	13.06	31.2807	26.0288		27.0401	9.99346
MCF-7	40.5458	28.7759	44.5855	34.4905	29.4906	22.1661	34.3728	21.0526	30.0981		31.7309	7.29891
PC-3	44.4142	41.8267	54.2559	40.9156	21.8949	24.0229	38.115	32.0961	27.9215		36.1625	9.94058
LNCaP	23.0376	35.4599	43.2832	21.6327	30.8363	14.1291	37.6106	30.0106	36.641		30.2935	8.68318
CILIA LENGTH
CONTROL	4.02023	3.44207	3.54316	3.61103	4.24667	3.3396	2.92954	3.30402	3.455		3.54348	0.368219
MDA-MB-231	2.46322	2.38971	2.10443	3.58529	1.8046	3.46931	2.16224	3.44086	1.5323		2.55022	0.721422
MCF-7	2.30822	1.87523	4.89201	1.62109	2.34339	2.67017	1.90011	2.05293	1.99172		2.4061	0.925774
PC-3	1.57161	2.52793	2.46649	4.14471	2.32609	1.83017	2.81126	2.16052	2.72822		2.50745	0.69214
LNCaP	1.85161	2.18276	2.51713	1.26057	1.30207	2.33178	4.22385	2.68741	2.45994		2.31301	0.830968

## Sheet: Fig.4
CILIA INCIDENCE
CONTROL	63.7792	57.86	59.3885	67.2002	69.742	39.128	64.9347	56.5228	68.5339		60.7877	8.85255
MDA-MB-231	31.3184	26.1423	28.5884	39.292	42.2013	16.2639	31.3221	26.4568	28.5826		30.0186	7.13999
MCF-7	18.4893	18.6335	19.7448	34.7216	22.4312	38.4229	18.753	31.6355	23.2086		25.1156	7.28748
PC-3	15.647	10.8269	27.6981	14.3715	31.1352	26.0134	15.7665	26.7626	15.3828		20.4005	6.97392
LNCaP	37.5024	25.4063	22.0591	25.0929	22.6273	19.3965	35.4938	24.0056	21.4977		25.898	5.94681
MDA-MB-231+TGFBRI	37.2243	31.1451	43.9541	51.0657	41.5395	49.4816	41.4334	33.8571	52.6553		42.484	7.15606
MCF-7+TGFBRI	23.8096	38.666	33.5298	40.719	57.6525	51.3845	42.9126	50.5677	51.9318		43.4637	10.0114
PC-3+TGFBRI	34.4834	48.2006	56.1159	59.2937	46.9171	59.1943	55.05	57.3396	64.3085		53.4337	8.43152
LNCaP+TGFBRI	19.1521	40.1691	46.9686	61.1025	65.3364	64.2803	42.3668	45.9207	55.0737		48.93	13.7847
MDA-MB-231+TGFBRKD	35.2243	30.1451	41.9541	50.0657	40.5395	46.4816	40.4334	37.8571	42.6553		40.5951	5.53783
MCF-7+TGFBRKD	25.8096	36.666	30.5298	30.719	37.6525	41.3845	39.9126	48.5677	49.9318		37.9082	7.66234
PC-3+TGFBRKD	31.4834	41.2006	46.1159	49.2937	41.9171	50.1943	50.05	50.3396	59.3085		46.6559	7.35883
LNCaP+TGFBRKD	31.1521	30.1691	43.9686	50.1025	60.3364	34.2803	43.3668	40.9207	51.0737		42.8189	9.44174
CILIA LENGTH
CONTROL	3.17327	3.6128	3.45753	3.17627	3.355	3.85867	3.6268	3.46667	3.20694		3.4371	0.221917
MDA-MB-231	2.25793	2.07673	2.05853	2.49507	2.3826	2.0842	2.05794	2.27333	2.13333		2.20219	0.149941
MCF-7	1.24487	1.326	2.049	1.7226	1.374	1.10987	1.67527	1.06667	1.26667		1.4261	0.305177
PC-3	1.368	1.6742	3.00787	1.95847	2.59293	2.46433	1.73333	1.86667	2.49333		2.12879	0.502576
LNCaP	2.14787	1.4662	1.96367	2.275	2.08347	1.75247	2.03787	1.86637	1.64907		1.91577	0.242806
MDA-MB-231+TGFBRI	3.1774	2.26553	3.6024	3.13953	3.31213	2.6438	3.1034	2.9142	3.7072		3.09618	0.423282
MCF-7+TGFBRI	3.0742	2.7906	2.001	2.5616	3.06967	2.9238	2.43853	3.4742	3.46287		2.86627	0.4526
PC-3+TGFBRI	2.95847	3.01287	3.8504	2.958	4.516	5.1412	2.88093	4.5374	4.02687		3.76468	0.801347
LNCaP+TGFBRI	3.97533	3.99207	3.25887	2.82487	4.19287	4.2628	3.52027	2.89647	3.06787		3.5546	0.53422
MDA-MB-231+TGFBRKD	2.7774	2.06553	3.2024	2.93953	2.91213	2.6438	2.7034	2.5142	2.9072		2.74062	0.303515
MCF-7+TGFBRKD	2.8742	2.5906	2.001	2.3616	2.46967	2.5238	2.23853	3.2742	2.46287		2.53294	0.345967
PC-3+TGFBRKD	2.55847	2.41287	3.4504	2.758	4.116	4.3412	3.08093	4.1374	4.22687		3.45357	0.730241
LNCaP+TGFBRKD	3.77533	3.59207	3.05887	2.42487	3.79287	2.0628	3.32027	2.09647	2.06787		2.91016	0.707741

## Sheet: Fig.5
CILIA INCIDENCE
CONTROL	63.77	57.85	59.38	67.2	69.74	39.12	64.93	56.52	68.53		60.7877	8.85255
TGFB	20.8	5.7411	10.31	6	5.66	7.7	4.41	8.87	11.95		9.0544	4.75242
TGFB+TGFBRI	39.72	46.67	42.96	64.93	48.05	65.35	61.45	58.82	64.81		54.7567	9.74078
TGFB+TGFBR KD	44.7	49.7	52.6	68.9	58.03	67.5	65.5	56.9	62.85		58.52	7.90604
CILIA LENGTH
CONTROL	3.17	3.61	3.45	3.17	3.35	3.85	3.62	3.46	3.2		3.4371	0.221917
TGFB	2.25	2	2.35	2.43	2.51	2.27	1.39	2.5	1.39		2.12725	0.417305
TGFB+TGFBRI	2.53	3.33	2.2	3.81	2.8	4.04	3.55	1.98	2.88		3.02041	0.674521
TGFB+TGFBR KD	2.73	3.53	2.9	3.6	3.8	4.2	3.97	3.95	3.85		3.61444	0.67226
IFT88 PCR
Scramble ctrl	1
IFT88 KD	0.703603

## Sheet: Fig.6
PROLIFERATION
	CONTROL						SCRAM CM						IFT88 KD CM
MDA-MB-231	34566.7	34533.3	34800	AVG	35644.4		25200	27133.3	29333.3	AVG	28263		37466.7	41133.3	33000	AVG	36677.8
	41333.3	34933.3	37933.3	STDEV	2987.5		33266.7	32933.3	23266.7	STDEV	3532.02		41233.3	36666.7	36566.7	STDEV	2792.14
	30733.3	33266.7	38700				30333.3	23466.7	29433.3				35033.3	33233.3	35766.7
MCF7	26500	26766.7	29300	AVG	27988.9		15433.3	17233.3	18366.7	AVG	17366.7		21766.7	21400	25000	AVG	26200
	36200	28033.3	27800	STDEV	3524.27		14233.3	13300	13000	STDEV	3843.77		29300	34100	27066.7	STDEV	3807.66
	27566.7	27966.7	21766.7				17166.7	24233.3	23333.3				22933.3	26333.3	27900
PC3	38763	42458.1	38545.6	AVG	43247.1		24766.7	32666.7	33700	AVG	28955.6		45866.7	48733.3	46900	AVG	41677.8
	47312.6	44124.6	45283.9	STDEV	3062.65		26066.7	29633.3	29833.3	STDEV	2728.18		31733.3	32966.7	31566.7	STDEV	7907.61
	47385	43762.3	41588.7				27666.7	28666.7	27600				36400	52566.7	48366.7
LNCaP	32564	30157.8	33125.5	AVG	34025.6		27233.3	25500	25766.7	AVG	27666.7		30033.3	30133.3	27533.3	AVG	33181.5
	38659.8	29115.1	37937.9	STDEV	3011		29700	30433.3	30166.7	STDEV	1917.56		34433.3	35000	35566.7	STDEV	2958.57
	35451.5	34809.8	34408.8				27300	27766.7	25133.3				33800	36266.7	35866.7
MIGRATION
	CONTROL						SCRAM CM						IFT88 KD CM
MDA-MB-231	48.8365	29.7833	38.7646	AVG	39.1651		52.186	52.4903	48.8285	AVG	72.8872		35.9515	50.834	45.7374	AVG	50.3257
	41.1599	43.4049	36.8618	STDEV	7.65752		97.4775	76.3301	65.4168	STDEV	17.5772		65.1279	62.041	56.7732	STDEV	8.9153
	50.6391	25.5954	37.4409				83.9447	89.3033	90.008				43.7496	49.0759	43.6409
MCF7	24.2243	38.215	28.5423	AVG	25.8661		49.575	25.58	46.0961	AVG	57.9704		23.0705	32.0448	10.7517	AVG	25.2615
	25.6972	25.336	13.0795	STDEV	7.63832		79.9873	69.6087	80.1984	STDEV	16.343		26.6123	32.4372	24.8805	STDEV	6.99277
	34.5021	28.2303	14.9682				59.9097	57.8238	52.9547				24.0203	34.4883	19.048
PC3	20.5237	24.9923	44.3757	AVG	22.1162		53.1295	48.5551	46.8315	AVG	55.7985		36.5027	36.7958	26.2901	AVG	31.369
	17.7288	14.2468	15.5487	STDEV	8.42203		45.7464	51.9756	62.1674	STDEV	10.5464		33.1885	22.7238	39.869	STDEV	8.46491
	20.8057	20.0611	20.7633				47.5221	77.3492	68.9094				13.1937	33.5668	40.1905
LNCaP	9.57725	6.34547	3.97511	AVG	8.91818		15.0935	23.7448	16.917	AVG	19.4295		3.35667	3.44754	19.7826	AVG	11.9284
	6.5276	9.99431	16.8933	STDEV	3.46237		12.262	13.3073	29.6785	STDEV	8.68832		10.2472	9.903	13.5323	STDEV	5.47324
	7.14683	9.2476	10.5561				37.8821	16.0175	9.96328				13.3964	17.9671	15.7228

## Sheet: Fig.7
CYTOKINE ARRAY
Raw Data in Fig.S9
TNF-a ELISA
Raw Data in Fig.S11
PROLIFERATION
	IL-6	IL-6	IL-6	IL-10	IL-10	IL-10	TNF-a	TNF-a	TNF-a	VEGF	VEGF	VEGF
MDA-MB-231	1.20978	1.08202	1.20032	1.26656	1.1388	1.30915	0.866667	0.8	0.951515	1.34227	1.23817	1.18612
MCF-7	1.03817	1.10687	1.14122	1.04389	1.08397	1.0897	0.517176	0.734733	0.900763	1.04389	1.07824	1.14695
PC-3	1.13321	1.12758	1.10507	1.00375	1.04878	1.14447	0.93621	0.941839	0.879925	1.17824	1.13321	1.15572
LNCaP	1.31527	1.07389	1.33005	1.05419	1.10345	1.26108	0.749511	0.32681	0.555773	1.12315	1.25616	1.15271
MIGRATION
	IL-6	IL-6	IL-6	IL-10	IL-10	IL-10	TNF-a	TNF-a	TNF-a	VEGF	VEGF	VEGF
MDA-MB-231	1.92689	1.78455	1.39231	1.37945	1.66391	1.1394	1.01924	1.74885	1.51386	2.15592	1.95591	2.79661
MCF-7	2.33843	1.1806	1.59191	1.69902	1.05707	2.00737	3.34069	1.53831	1.48682	3.51157	1.6709	1.79367
PC-3	1.54779	1.55051	2.30185	2.60208	1.64593	1.70204	1.50448	1.87524	1.90909	1.78648	2.4867	2.13491
LNCaP	1.72403	2.41078	3.26109	0.973148	1.60503	2.29392	1.93425	1.48889	1.6029	1.31759	1.08476	2.08258

## Sheet: Fig.8
PROLIFERATION
	CONTROL									O-CM+VEH									O-CM + TNF-a-I
MDA-MD-231	1.00749	0.988764	1.00375	1.01581	1.00593	0.978261	1.00985	1.01354	0.976615	0.565543	0.559925	0.61985	0.632411	0.65415	0.462451	0.515077	0.553846	0.574154	0.88015	0.769663	0.724719	0.905138	0.784585	0.764822	0.736615	0.823385	0.806769
MCF-7	1.00556	0.98888	1.00556	1.00474	0.983412	1.01185	1.00232	0.990719	1.00696	0.76251	0.722002	0.669579	0.770142	0.729858	0.672986	0.774942	0.740139	0.689095	0.950755	0.991263	0.943606	0.862559	0.872038	0.876777	0.853828	0.888631	0.897912
PC-3	0.97879	0.99189	1.02932	1.10434	0.935522	0.960141	1.1019	0.936097	0.962003	0.795384	0.608235	0.838428	0.789566	0.460727	0.699883	0.789292	0.442142	0.689119	0.864629	0.990019	0.769183	0.763189	0.898593	0.870457	0.763385	0.8981	0.701209
LNCaP	0.980716	0.997245	1.02204	0.98299	0.985676	1.03133	0.982014	0.982014	1.03597	0.798898	0.782369	0.793388	0.789615	0.765443	0.682184	0.652878	0.588129	0.936151	0.88835	0.815534	0.815534	0.848702	1.03402	0.816473	0.847122	1.03597	0.793165
MIGRATION
	CONTROL			O-CM+VEH			O-CM + TNF-a-I
MDA-MD-231	0.980282	0.976882	1.04283	1.27887	1.26891	1.2954	1.06612	1.07218	1.04685
MCF-7	0.809115	1.12864	1.06225	2.68598	2.53975	2.39296	1.43467	1.90801	1.82979
PC-3	0.656483	1.04764	1.29588	2.86468	1.96123	2.00707	2.01535	1.09637	1.66705
LNCaP	0.326558	1.17627	1.49717	2.68387	2.65689	1.20298	1.3484	1.15717	1.08793

## Sheet: Fig.S1
INVASION
	CONTROL						SCRAM Co-C						TGFB KD Co-C
MDA-MB-231	9712.96	11243.8	11636.4	AVG	11519.8		13258	13220.5	14116	AVG	13579.9		12252.3	12762.1	13707.4	AVG	13245.8
	11822.8	10627.6	11820.3	STDEV	847.59		13730.6	13413.8	13485.9	STDEV	324.752		12539.4	13824.9	13852	STDEV	874.662
	12303.1	12722.8	11788.5				14083.6	13249.1	13661.7				11775.8	14057.1	14441.7
MCF7	4282.57	4491.69	4474.96	AVG	4319.86		4571.54	4639.66	4622.73	AVG	4610.18		4571.51	4737.4	4715.9	AVG	4557.71
	4161.74	3929.59	4175.2	STDEV	358.048		4224.5	4526.11	4523.89	STDEV	316.126		4490.03	4709.18	4371.26	STDEV	134.474
	3713.13	4719.31	4930.51				4430.17	4511.3	5441.72				4475.72	4368.64	4579.77
PC3	10761.7	9007.97	8949.89	AVG	8483.19		10417.1	9721.27	9418.11	AVG	9844.04		9825.41	9627.85	9284.4	AVG	9396.31
	8830.02	9457.07	5455.91	STDEV	1528.99		11038.9	8917.89	8748.14	STDEV	776.554		8648.57	9799.82	9651.09	STDEV	369.124
	6652.04	7686.11	9548.01				10732	9242.97	10359.9				9005.37	9492.52	9231.78
LNCaP	5527.92	5215.42	5503.52	AVG	5316.18		4709.69	4728.12	5505.42	AVG	5453.37		5045.39	5181.72	5079.33	AVG	5133.26
	5436.53	4699.03	5109.14	STDEV	280.508		6556.85	6434.42	5649.77	STDEV	766.812		5147.95	5132.87	5155.14	STDEV	48.5046
	5528.71	5171.78	5653.58				4467.09	4803.4	6225.6				5087.15	5189.59	5180.2
INVASION
	CONTROL						SCRAM CM						IFT88 KD CM
MDA-MB-231	6600	4100	6600	AVG	5611.11		6166.67	6566.67	5666.67	AVG	8329.63		5700	6133.33	6733.33	AVG	8811.11
	5500	5500	6200	STDEV	898.696		8733.33	9133.33	9233.33	STDEV	1710.64		9966.67	10733.3	14200	STDEV	2497.46
	4800	4600	6600				9200	9000	11266.7				9066.67	8866.67	7900
MCF7	4300	5300	6700	AVG	5633.33		5366.67	5066.67	6600	AVG	4881.48		5666.67	5300	5466.67	AVG	4825.93
	5200	5800	6400	STDEV	754.247		4200	4166.67	4666.67	STDEV	710.609		4466.67	4400	5200	STDEV	559.933
	4900	6500	5600				4766.67	4366.67	4733.33				3933.33	4600	4400
PC3	6300	7200	6600	AVG	6655.56		6300	6566.67	5766.67	AVG	5907.41		6366.67	5700	6433.33	AVG	6188.89
	5400	6800	8100	STDEV	761.739		6200	6100	5800	STDEV	474.739		3500	5700	6633.33	STDEV	1105.76
	5900	6300	7300				4833.33	6033.33	5566.67				7233.33	6633.33	7500
LNCaP	5000	5900	7000	AVG	5677.78		6033.33	5300	6166.67	AVG	4988.89		4333.33	6600	6266.67	AVG	5300
	4800	5600	6900	STDEV	889.167		4800	5133.33	4900	STDEV	718.881		3266.67	5866.67	4766.67	STDEV	977.652
	4700	4700	6500				4033.33	4433.33	4100				5233.33	5633.33	5733.33

## Sheet: Fig.S2
TGF-B ELISA
	S1	S2	S3	S4		Average	Std Dev
BLANK						10.662
CONTROL	103.907	86.5017	82.8467	73.9435		75.6601	27.2202
MDA-MB-231	288.23	238.606	142.217	168.833		284.903	83.0919
MCF-7	360.955	273.282	207.351	189.732		241.391	74.0568
PC-3	133.829	211.231	262.116	238.981		324.858	119.874
LNCAP	161.864	191.265	173.833	203.395		173.155	48.3306

[truncated: 6 more sheets: Fig.S3, Fig.S7, Fig.S8, Fig.S9, Fig.S11, Fig.S13]
